# Supplementary material for: Queuine Salvaging in the Human Parasite Entamoeba histolytica
Source: Cells. 2022 Aug 12;11(16):2509. doi: 10.3390/cells11162509 (PMC9406330; doi:10.3390/cells11162509)
Supplement: Supplementary file 1 [file cells-11-02509-s001.zip]

Archive with 1 entries (1 files):
- cells-1817745-supplementary.pdf
